# Supplementary material for: The Effect of Fractional Composition on the Graphite Matrices’ Porosity
Source: Materials (Basel). 2024 Oct 24;17(21):5171. doi: 10.3390/ma17215171 (PMC11547188; doi:10.3390/ma17215171)
Supplement: Supplementary file 1 [file materials-17-05171-s001.zip]

Archive with 1 entries (1 files):
- materials-3231124-supplementary.pdf
